# Supplementary material for: Panoramic radiographs and quantitative ultrasound of the radius and phalanx III to assess bone mineral status in postmenopausal women
Source: BMC Oral Health. 2018 Jul 28;18:127. doi: 10.1186/s12903-018-0593-4 (PMC6064046; doi:10.1186/s12903-018-0593-4)
Supplement: Supplementary file 1 — Osteoporosis. Raw data. Individual values of all parameters analyzed are provided in Excel. (XLSX 34 kb) [file 12903_2018_593_MOESM1_ESM.xlsx]

## Sheet: Arkusz1
	Rad SOS	R T-score	Phal SOS	Ph T-score	MCI	H	PMI	MR	IM	MCW	Age	MCIxMCW	MCIkw	MCWkw
P1	4106	-0.6	3708	-2.3	1	22.69	0,319796954314721	2.88	7.88	2.52	67	2.52	1	6.3504
P4	4395	2.3	3773	-1.9	3	18.81	0.25	2.41	7.8	1.96	71.5	5.88	9	3.8416
P6	4021	-1.5	3576	-3.2	3	24.95	0.31	2.39	10.43	3.22	66	9.66	9	10.3684
P14	4112	-0.6	3735	-2.1	3	25.09	0.17	2.27	11.05	1.89	70	5.67	9	3.5721
P16	4260	0.9	4027	-0.1	2	24.58	0.31	2.6	9.46	2.92	55	5.84	4	8.5264
P17	4241	0.7	3852	-1.3	1	22.15	0.37	2.53	8.76	3.23	59	3.23	1	10.4329
P18	3870	-3.1	3698	-2.4	3	21.84	0.25	2.27	9.62	2.45	67	7.35	9	6.0025
P19	4016	-1.6	3551	-3.4	2	26.09	0.23	3.24	8.05	1.87	55	3.74	4	3.4969
P23	4272	1.1	3981	-0.4	2	23.21	0.3	2.56	9.07	2.74	59.5	5.48	4	7.5076
P28	4224	0.6	3898	-1	2	22.29	0,414269275028769	2,56501726121979	8.69	3.6	62.5	7.2	4	12.96
P30	4173	0	3934	-0.7	2	25.49	0.33	2,41382575757576	10.56	3.5	65	7	4	12.25
P39	4200	0.3	3797	-1.7	2	24.7	0,315673289183223	2,72626931567329	9.06	2.86	56.5	5.72	4	8.1796
P40	4501	3.4	4158	0.8	2	26.92	0.26	2,60096618357488	10.35	2.64	55	5.28	4	6.9696
P41	4149	-0.2	3866	-1.2	2	22.27	0.45	2,52208380520951	8.83	3.95	58.5	7.9	4	15.6025
P42	4258	0.9	4204	1.1	1	27.77	0.37	2,8452868852459	9.76	3.58	54.5	3.58	1	12.8164
P43	4211	0.4	3912	-0.9	1	24.34	0,428023032629559	2,33589251439539	10.42	4.46	60.5	4.46	1	19.8916
P44	4115	-0.6	3725	-2.2	2	21.62	0,360655737704918	2,53161592505855	8.54	3.08	69	6.16	4	9.4864
P45	4126	-0.4	4038	0	1	25.61	0,361842105263158	2,80811403508772	9.12	3.3	54.5	3.3	1	10.89
P46	4144	-0.3	4030	-0.1	2	26.92	0,409638554216867	2,70281124497992	9.96	4.08	53	8.16	4	16.6464
P47	4293	1.3	4036	-0.1	1	25.77	0,380804953560372	2,6594427244582	9.69	3.69	56.5	3.69	1	13.6161
P48	4113	-0.6	4067	0.2	1	25.58	0,291709314227226	2,61821903787103	9.77	2.85	51	2.85	1	8.1225
P49	3994	-1.8	3765	-1.9	3	19.58	0,369978858350951	2,06976744186046	9.46	3.5	51.5	10.5	9	12.25
P51	4144	-0.3	4366	2.2	2	26.54	0,389851485148515	3,28465346534653	8.08	3.15	50	6.3	4	9.9225
P52	4189	0.2	3999	-0.3	1	28.31	0,442798353909465	2,33004115226337	12.15	5.38	59	5.38	1	28.9444
P53	4218	0.5	3855	-1.3	1	25.58	0,462793068297655	2,60754332313965	9.81	4.54	61.5	4.54	1	20.6116
P54	4275	1.1	3784	-1.8	2	31.69	#REF!	2,57432981316003	12.31	4.27	52	8.54	4	18.2329
P55	4247	0.8	3912	-0.9	1	26.69	0,297797356828194	2,35154185022026	11.35	3.38	55	3.38	1	11.4244
P56	4328	1.6	4384	2.3	2	21.61	0,467920353982301	2,39048672566372	9.04	4.23	54	8.46	4	17.8929
P57	4134	-0.4	3719	-2.2	3	23.65	0,235028248587571	2,67231638418079	8.85	2.08	51	6.24	9	4.3264
P58	4164	-0.1	4114	0.5	1	22.38	0,496884735202492	3,48598130841122	6.42	3.19	51.5	3.19	1	10.1761
P59	4209	0.4	3782	-1.8	1	23.65	0,517068273092369	2,37449799196787	9.96	5.15	50	5.15	1	26.5225
P60	4081	-0.9	3557	-3.3	1	19.85	0,248430493273543	1,78026905829596	11.15	2.77	59	2.77	1	7.6729
P61	4042	-1.3	3851	-1.3	2	18.65	0,36085626911315	1,90112130479103	9.81	3.54	54	7.08	4	12.5316
P62	4056	-1.2	3629	-2.8	2	26.15	0,419090909090909	2,37727272727273	11	4.61	62	9.22	4	21.2521
P63	4182	0.1	3853	-1.3	1	26.85	0,265650080256822	2,15489566613162	12.46	3.31	50	3.31	1	10.9561
P64	4168	0	4027	-0.1	1	27	0,326107445805844	2,54476908576814	10.61	3.46	58	3.46	1	11.9716
P65	4148	-0.2	3764	-1.9	1	26.08	0,329953917050691	2,4036866359447	10.85	3.58	50.5	3.58	1	12.8164
P66	4601	4.4	4119	0.5	1	27.88	0,302055406613047	2,49151027703307	11.19	3.38	52	3.38	1	11.4244
P67	3989	-1.8	3874	-1.2	1	26.07	0,324343015214385	1,80290456431535	14.46	4.69	52	4.69	1	21.9961
P68	3999	-1.7	3337	-0.3	1	24.61	0,326689774696707	2,13258232235702	11.54	3.77	55	3.77	1	14.2129
P69	4133	-0.4	4016	-0.2	1	27.41	0,302387267904509	2,42351900972591	11.31	3.42	51.5	3.42	1	11.6964
P70	4241	0.7	4122	0.6	1	23.81	0,342028985507246	2,30048309178744	10.35	3.54	51.5	3.54	1	12.5316
P71	4063	-1.1	3782	-1.8	1	33.46	0,291428571428571	2,39	14	4.08	51.5	4.08	1	16.6464
P72	4324	1.6	4002	-0.3	2	24.92	0,349602724177071	2,82860385925085	8.81	3.08	53	6.16	4	9.4864
P73	4243	0.8	3821	-1.5	3	20.38	0,392	2,038	10	3.92	55	11.76	9	15.3664
P74	4016	-1.6	3839	-1.4	3	26.15	0,394508670520231	3,77890173410405	6.92	2.73	55.5	8.19	9	7.4529
P75	4095	-0.8	4108	0.4	1	24.5	0,0488571428571429	3,46534653465347	7.07	3.42	54	3.42	1	11.6964
P76	3987	-1.9	3976	-0.5	2	24.11	0,337579617834395	3,07133757961783	7.85	2.65	66	5.3	4	7.0225
P77	4095	-0.8	4056	0.1	1	24.42	0,464488636363636	3,46875	7.04	3.27	64	3.27	1	10.6929
P78	4038	-1.3	3747	-2	2	26.65	0,35546218487395	2,23949579831933	11.9	4.23	58	8.46	4	17.8929
P79	4232	0.6	4017	-0.2	1	26.77	0,317028985507246	2,42481884057971	11.04	3.5	51.5	3.5	1	12.25
P80	4092	-0.8	4071	0.2	1	28.11	0,191726854891661	1,8456992777413	15.23	2.92	53	2.92	1	8.5264
P81	3853	-3.2	3516	-3.6	2	26.15	0,404540763673891	2,69865841073271	9.69	3.92	54	7.84	4	15.3664
P82	4176	0.1	4041	0	2	27	0,31239092495637	2,35602094240838	11.46	3.58	51	7.16	4	12.8164
P83	4261	0.9	4070	0.2	1	26.15	0,23494983277592	2,18645484949833	11.96	2.81	57.5	2.81	1	12.5186
P84	4212	0.4	4236	1.3	1	27.69	0,3125	2,74702380952381	10.08	3.15	58	3.15	1	9.9225
P85	4056	-1.2	4167	0.8	2	23.07	0,271464646464646	2,91287878787879	7.92	2.15	54	4.3	4	4.6225
P86	4121	-0.6	4095	0.4	1	22.92	0,34192037470726	2,68384074941452	8.54	2.92	54	2.92	1	8.5264
P87	4243	0.8	3866	-1.2	1	27.5	0,225753871230644	2,24123879380603	12.27	2.77	53	2.77	1	7.6729
P88	4040	-1.3	3749	-2	1	13.42	0,388952819332566	1,54430379746835	8.69	3.38	60	3.38	1	11.4244
P89	4230	0.6	3853	-1.3	3	25.23	0,333333333333333	2,43063583815029	10.38	3.46	55.5	10.38	9	11.9716
P90	4199	0.3	3948	-0.7	2	34.42	0,30625507717303	2,79610073111292	12.31	3.77	51	7.54	4	14.2129
P91	3857	-3.2	3748	-2	1	28.85	0,285245901639344	3,15300546448087	9.15	2.61	59	2.61	1	6.8121
P92	4234	0.7	4070	0.2	1	18.85	0,439531859557867	2,45123537061118	7.69	3.38	50.5	3.38	1	11.4244
P93	4098	-0.7	3833	-1.4	2	23.31	0,306451612903226	2,34979838709677	9.92	3.04	55	6.08	4	9.2416
P94	4204	0.4	3980	-0.4	1	23.73	0,286163522012579	2,4874213836478	9.54	2.73	49.5	2.73	1	7.4529
P95	4169	0	4014	-0.2	2	25.38	0,264492753623188	2,29891304347826	11.04	2.92	50	5.84	4	8.5264
P96	4235	0.7	3846	-1.3	1	21.69	0,374512353706112	2,82054616384915	7.69	2.88	54	2.88	1	8.2944
P97	4101	-0.7	4012	-0.2	1	28.38	0,331103678929766	2,37290969899666	11.96	3.96	63.5	3.96	1	15.6816
P98	4207	0.9	4147	0.7	1	27.15	0,376344086021505	2,65395894428152	10.23	3.85	52	3.85	1	14.8225
P99	4097	-0.7	3743	-2.1	1	22.77	0,398447606727037	2,94566623544631	7.73	3.08	49	3.08	1	9.4864
P100	3862	-3.1	3910	-0.9	1	26.31	0,186946902654867	2,9103982300885	9.04	1.69	56	1.69	1	2.8561
P101	4213	0.4	3987	-0.4	2	29.85	0,333625218914186	2,6138353765324	11.42	3.81	53.5	7.62	4	14.5161
P102	4142	-0.3	3879	-1.1	1	27.69	0,325581395348837	2,92706131078224	9.46	3.08	58	3.08	1	9.4864
P103	4045	-1.3	3991	-0.4	3	22.31	0,284004352557127	2,42763873775843	9.19	2.61	56	7.83	9	6.8121
P104	4160	-0.1	4156	0.8	2	29	0,307321772639692	2,79383429672447	10.38	3.19	52	6.38	4	10.1761
P105	4145	-0.2	3743	-2.1	2	25.38	0,396017699115044	2,80752212389381	9.04	3.58	55.5	7.16	4	12.8164
P106	3858	-3.2	3671	-2.5	3	25.38	0,277157360406091	2,57664974619289	9.85	2.73	50	8.19	9	7.4529
P107	4143	-0.3	4062	0.1	2	27.88	0,332068311195446	2,64516129032258	10.54	3.5	51	7	4	12.25
P108	4098	-0.7	4149	0.7	1	26.54	0,308668076109937	2,80549682875264	9.46	2.92	55	2.92	1	8.5264
P109	4229	0.6	4148	0.7	3	24.54	0,315884476534296	2,21480144404332	11.08	3.5	52.5	10.5	9	12.25
P110	4281	1.1	4116	0.5	2	25.15	0,274837511606314	2,33519034354689	10.77	2.96	59	5.92	4	8.7616
P111	4133	-0.4	3917	-0.9	1	25.73	0,396348012889366	2,76369495166488	9.31	3.69	54.5	3.69	1	13.6161
P112	4369	2	4266	1.5	1	25.15	0,328532853285329	2,26372637263726	11.11	3.65	53.5	3.65	1	13.3225
P113	4187	0.2	4117	0.5	1	26.54	0,460282916213275	2,88792165397171	9.19	4.23	54	4.23	1	17.8929
P114	3907	-2.7	3708	-2.3	2	31.31	0,275831873905429	2,74168126094571	11.42	3.15	52	6.3	4	9.9225
P115	4260	0.9	4270	1.6	1	26.46	0,389965792474344	3,01710376282782	8.77	3.42	50	3.42	1	11.6964
P116	4180	0.1	4025	-0.1	2	26.73	0,231856738925542	2,51932139491046	10.61	2.46	53	4.92	4	6.0516
P117	4131	-0.4	4251	1.4	1	25.5	0,412698412698413	3,11355311355311	8.19	3.38	51	3.38	1	11.4244
P118	3977	-2	3846	-1.3	2	29.15	0,31592039800995	3,62562189054726	8.04	2.54	52	5.08	4	6.4516
P120	4105	-0.7	3976	-0.5	2	25.92	0,303139013452915	2,32466367713005	11.15	3.38	56	6.76	4	11.4244
P121	4072	-1	3859	-1.3	1	25.08	0,371076233183857	2,81165919282511	8.92	3.31	48.5	3.31	1	10.9561
P122	4386	2.2	4098	0.4	2	26.5	0,26949740034662	2,29636048526863	11.54	3.11	51	6.22	4	9.6721
P123	4215	0.5	4046	0	2	27	0,312274368231047	2,43682310469314	11.08	3.46	53.5	6.92	4	11.9716
P124	4247	0.8	4245	1.4	2	24.77	0,359338061465721	2,92789598108747	8.46	3.04	50	6.08	4	9.2416
P125	4238	0.7	4111	0.5	2	16.54	0,348901098901099	1,51465201465201	10.92	3.81	53	7.62	4	14.5161
P126	4009	-1.6	3979	-0.4	1	28.03	0,360386473429952	2,70821256038647	10.35	3.73	54	3.73	1	13.9129
summation					158					321.42		511.89	304	1112.7
mean	4151.67	-0.180412	3940.97	-0.652577		25.2196	#REF!	2.57222	9.9632	3.31361	55.4021

## Sheet: Arkusz2
	Rad SOS	R T-score	Phal SOS	Ph T-score	MCI	H	PMI	MR	IM	MCW	Age
P1	4106	-0.6	3708	-2.3	1	22.69	0,319796954314721	2.88	7.88	2.52	67
P17	4241	0.7	3852	-1.3	1	22.15	0.37	2.53	8.76	3.23	59
P42	4258	0.9	4204	1.1	1	27.77	0.37	2,8452868852459	9.76	3.58	54.5
P43	4211	0.4	3912	-0.9	1	24.34	0,428023032629559	2,33589251439539	10.42	4.46	60.5
P45	4126	-0.4	4038	0	1	25.61	0,361842105263158	2,80811403508772	9.12	3.3	54.5
P47	4293	1.3	4036	-0.1	1	25.77	0,380804953560372	2,6594427244582	9.69	3.69	56.5
P48	4113	-0.6	4067	0.2	1	25.58	0,291709314227226	2,61821903787103	9.77	2.85	51
P52	4189	0.2	3999	-0.3	1	28.31	0,442798353909465	2,33004115226337	12.15	5.38	59
P53	4218	0.5	3855	-1.3	1	25.58	0,462793068297655	2,60754332313965	9.81	4.54	61.5
P55	4247	0.8	3912	-0.9	1	26.69	0,297797356828194	2,35154185022026	11.35	3.38	55
P58	4164	-0.1	4114	0.5	1	22.38	0,496884735202492	3,48598130841122	6.42	3.19	51.5
P59	4209	0.4	3782	-1.8	1	23.65	0,517068273092369	2,37449799196787	9.96	5.15	50
P60	4081	-0.9	3557	-3.3	1	19.85	0,248430493273543	1,78026905829596	11.15	2.77	59
P63	4182	0.1	3853	-1.3	1	26.85	0,265650080256822	2,15489566613162	12.46	3.31	50
P64	4168	0	4027	-0.1	1	27	0,326107445805844	2,54476908576814	10.61	3.46	58
P65	4148	-0.2	3764	-1.9	1	26.08	0,329953917050691	2,4036866359447	10.85	3.58	50.5
P66	4601	4.4	4119	0.5	1	27.88	0,302055406613047	2,49151027703307	11.19	3.38	52
P67	3989	-1.8	3874	-1.2	1	26.07	0,324343015214385	1,80290456431535	14.46	4.69	52
P68	3999	-1.7	3337	-0.3	1	24.61	0,326689774696707	2,13258232235702	11.54	3.77	55
P69	4133	-0.4	4016	-0.2	1	27.41	0,302387267904509	2,42351900972591	11.31	3.42	51.5
P70	4241	0.7	4122	0.6	1	23.81	0,342028985507246	2,30048309178744	10.35	3.54	51.5
P71	4063	-1.1	3782	-1.8	1	33.46	0,291428571428571	2,39	14	4.08	51.5
P75	4095	-0.8	4108	0.4	1	24.5	0,0488571428571429	3,46534653465347	7.07	3.42	54
P77	4095	-0.8	4056	0.1	1	24.42	0,464488636363636	3,46875	7.04	3.27	64
P79	4232	0.6	4017	-0.2	1	26.77	0,317028985507246	2,42481884057971	11.04	3.5	51.5
P80	4092	-0.8	4071	0.2	1	28.11	0,191726854891661	1,8456992777413	15.23	2.92	53
P83	4261	0.9	4070	0.2	1	26.15	0,23494983277592	2,18645484949833	11.96	2.81	57.5
P84	4212	0.4	4236	1.3	1	27.69	0,3125	2,74702380952381	10.08	3.15	58
P86	4121	-0.6	4095	0.4	1	22.92	0,34192037470726	2,68384074941452	8.54	2.92	54
P87	4243	0.8	3866	-1.2	1	27.5	0,225753871230644	2,24123879380603	12.27	2.77	53
P88	4040	-1.3	3749	-2	1	13.42	0,388952819332566	1,54430379746835	8.69	3.38	60
P91	3857	-3.2	3748	-2	1	28.85	0,285245901639344	3,15300546448087	9.15	2.61	59
P92	4234	0.7	4070	0.2	1	18.85	0,439531859557867	2,45123537061118	7.69	3.38	50.5
P94	4204	0.4	3980	-0.4	1	23.73	0,286163522012579	2,4874213836478	9.54	2.73	49.5
P96	4235	0.7	3846	-1.3	1	21.69	0,374512353706112	2,82054616384915	7.69	2.88	54
P97	4101	-0.7	4012	-0.2	1	28.38	0,331103678929766	2,37290969899666	11.96	3.96	63.5
P98	4207	0.9	4147	0.7	1	27.15	0,376344086021505	2,65395894428152	10.23	3.85	52
P99	4097	-0.7	3743	-2.1	1	22.77	0,398447606727037	2,94566623544631	7.73	3.08	49
P100	3862	-3.1	3910	-0.9	1	26.31	0,186946902654867	2,9103982300885	9.04	1.69	56
P102	4142	-0.3	3879	-1.1	1	27.69	0,325581395348837	2,92706131078224	9.46	3.08	58
P108	4098	-0.7	4149	0.7	1	26.54	0,308668076109937	2,80549682875264	9.46	2.92	55
P111	4133	-0.4	3917	-0.9	1	25.73	0,396348012889366	2,76369495166488	9.31	3.69	54.5
P112	4369	2	4266	1.5	1	25.15	0,328532853285329	2,26372637263726	11.11	3.65	53.5
P113	4187	0.2	4117	0.5	1	26.54	0,460282916213275	2,88792165397171	9.19	4.23	54
P115	4260	0.9	4270	1.6	1	26.46	0,389965792474344	3,01710376282782	8.77	3.42	50
P117	4131	-0.4	4251	1.4	1	25.5	0,412698412698413	3,11355311355311	8.19	3.38	51
P121	4072	-1	3859	-1.3	1	25.08	0,371076233183857	2,81165919282511	8.92	3.31	48.5
P126	4009	-1.6	3979	-0.4	1	28.03	0,360386473429952	2,70821256038647	10.35	3.73	54
mean	4157.69	-0.110417	3965.44	-0.435417		25.4056	0.37	2.705	10.0567	3.4375	54.75

## Sheet: Arkusz3
	Rad SOS	R T-score	Phal SOS	Ph T-score	MCI	H	PMI	MR	IM	MCW	Age
P16	4260	0.9	4027	-0.1	2	24.58	0.31	2.6	9.46	2.92	55
P19	4016	-1.6	3551	-3.4	2	26.09	0.23	3.24	8.05	1.87	55
P23	4272	1.1	3981	-0.4	2	23.21	0.3	2.56	9.07	2.74	59.5
P28	4224	0.6	3898	-1	2	22.29	0,414269275028769	2,56501726121979	8.69	3.6	62.5
P30	4173	0	3934	-0.7	2	25.49	0.33	2,41382575757576	10.56	3.5	65
P39	4200	0.3	3797	-1.7	2	24.7	0,315673289183223	2,72626931567329	9.06	2.86	56.5
P40	4501	3.4	4158	0.8	2	26.92	0.26	2,60096618357488	10.35	2.64	55
P41	4149	-0.2	3866	-1.2	2	22.27	0.45	2,52208380520951	8.83	3.95	58.5
P44	4115	-0.6	3725	-2.2	2	21.62	0,360655737704918	2,53161592505855	8.54	3.08	69
P46	4144	-0.3	4030	-0.1	2	26.92	0,409638554216867	2,70281124497992	9.96	4.08	53
P51	4144	-0.3	4366	2.2	2	26.54	0,389851485148515	3,28465346534653	8.08	3.15	50
P54	4275	1.1	3784	-1.8	2	31.69	0,346872461413485	2,57432981316003	12.31	4.27	52
P56	4328	1.6	4384	2.3	2	21.61	0,467920353982301	2,39048672566372	9.04	4.23	54
P61	4042	-1.3	3851	-1.3	2	18.65	0,36085626911315	1,90112130479103	9.81	3.54	54
P62	4056	-1.2	3629	-2.8	2	26.15	0,419090909090909	2,37727272727273	11	4.61	62
P72	4324	1.6	4002	-0.3	2	24.92	0,349602724177071	2,82860385925085	8.81	3.08	53
P76	3987	-1.9	3976	-0.5	2	24.11	0,337579617834395	3,07133757961783	7.85	2.65	66
P78	4038	-1.3	3747	-2	2	26.65	0,35546218487395	2,23949579831933	11.9	4.23	58
P81	3853	-3.2	3516	-3.6	2	26.15	0,404540763673891	2,69865841073271	9.69	3.92	54
P82	4176	0.1	4041	0	2	27	0,31239092495637	2,35602094240838	11.46	3.58	51
P85	4056	-1.2	4167	0.8	2	23.07	0,271464646464646	2,91287878787879	7.92	2.15	54
P90	4199	0.3	3948	-0.7	2	34.42	0,30625507717303	2,79610073111292	12.31	3.77	51
P93	4098	-0.7	3833	-1.4	2	23.31	0,306451612903226	2,34979838709677	9.92	3.04	55
P95	4169	0	4014	-0.2	2	25.38	0,264492753623188	2,29891304347826	11.04	2.92	50
P101	4213	0.4	3987	-0.4	2	29.85	0,333625218914186	2,6138353765324	11.42	3.81	53.5
P104	4160	-0.1	4156	0.8	2	29	0,307321772639692	2,79383429672447	10.38	3.19	52
P105	4145	-0.2	3743	-2.1	2	25.38	0,396017699115044	2,80752212389381	9.04	3.58	55.5
P107	4143	-0.3	4062	0.1	2	27.88	0,332068311195446	2,64516129032258	10.54	3.5	51
P110	4281	1.1	4116	0.5	2	25.15	0,274837511606314	2,33519034354689	10.77	2.96	59
P114	3907	-2.7	3708	-2.3	2	31.31	0,275831873905429	2,74168126094571	11.42	3.15	52
P116	4180	0.1	4025	-0.1	2	26.73	0,231856738925542	2,51932139491046	10.61	2.46	53
P118	3977	-2	3846	-1.3	2	29.15	0,31592039800995	3,62562189054726	8.04	2.54	52
P120	4105	-0.7	3976	-0.5	2	25.92	0,303139013452915	2,32466367713005	11.15	3.38	56
P122	4386	2.2	4098	0.4	2	26.5	0,26949740034662	2,29636048526863	11.54	3.11	51
P123	4215	0.5	4046	0	2	27	0,312274368231047	2,43682310469314	11.08	3.46	53.5
P124	4247	0.8	4245	1.4	2	24.77	0,359338061465721	2,92789598108747	8.46	3.04	50
P125	4238	0.7	4111	0.5	2	16.54	0,348901098901099	1,51465201465201	10.92	3.81	53
mean	4162.05	-0.0810811	3955.24	-0.602703		25.6465	0.313333	2.8	9.97514	3.3073	55.2568

## Sheet: Arkusz4
	Rad SOS	R T-score	Phal SOS	Ph T-score	MCI	H	PMI	MR	IM	MCW	Age
P4	4395	2.3	3773	-1.9	3	18.81	0.25	2.41	7.8	1.96	71.5
P6	4021	-1.5	3576	-3.2	3	24.95	0.31	2.39	10.43	3.22	66
P14	4112	-0.6	3735	-2.1	3	25.09	0.17	2.27	11.05	1.89	70
P18	3870	-3.1	3698	-2.4	3	21.84	0.25	2.27	9.62	2.45	67
P49	3994	-1.8	3765	-1.9	3	19.58	0,369978858350951	2,06976744186046	9.46	3.5	51.5
P57	4134	-0.4	3719	-2.2	3	23.65	0,235028248587571	2,67231638418079	8.85	2.08	51
P73	4243	0.8	3821	-1.5	3	20.38	0,392	2,038	10	3.92	55
P74	4016	-1.6	3839	-1.4	3	26.15	0,394508670520231	3,77890173410405	6.92	2.73	55.5
P89	4230	0.6	3853	-1.3	3	25.23	0,333333333333333	2,43063583815029	10.38	3.46	55.5
P103	4045	-1.3	3991	-0.4	3	22.31	0,284004352557127	2,42763873775843	9.19	2.61	56
P106	3858	-3.2	3671	-2.5	3	25.38	0,277157360406091	2,57664974619289	9.85	2.73	50
P109	4229	0.6	4148	0.7	3	24.54	0,315884476534296	2,21480144404332	11.08	3.5	52.5
mean	4095.58	-0.766667	3799.08	-1.675		23.1592	0.245	2.335	23.1592	2.8375	58.4583
